# Supplementary material for: The Impact of Circular Exercise Diameter on Bone and Joint Health of Juvenile Animals
Source: Animals (Basel). 2022 May 27;12(11):1379. doi: 10.3390/ani12111379 (PMC9179390; doi:10.3390/ani12111379)
Supplement: Supplementary file 1 [file animals-12-01379-s001.zip]

Archive with 1 entries (1 files):
- animals-1725809-supplementary.pdf
